# Supplementary material for: Altered offspring neurodevelopment in an arginine vasopressin preeclampsia model
Source: Transl Psychiatry. 2021 Jan 28;11:79. doi: 10.1038/s41398-021-01205-0 (PMC7844013; doi:10.1038/s41398-021-01205-0)
Supplement: Supplementary file 5 — Supplementary Table 1 [file 41398_2021_1205_MOESM5_ESM.xlsx]

## Sheet: Sheet1
Target Gene	Sense/forward	Antisense/reverse
18SrNA	AGTCCCTGCCCTTTGTACACA	CGATCCGAGGGCCTCACTA
HIF1ɑ	AGCCCTAGATGGCTTTGTGA	TATCGAGGCTGTGTCGACTG
SOD1	CAGGACCTCATTTTAATCCTCAC	CCCAGGTCTCCAACATGC
AQP1	GGGCAGTAATATCACTGTCTT	GTGGGTCCCTCACTTTCA
AQP4	GAGTCACCACGGTTCATGGA	CGTTTGGAATCACAGCTGGC
NRF2	CCACATTTCCTTCATGGTTTTG	GACACTTCCAGGGGCACTATCT
NOS3	CCTCGAGTAAAGAATTGGGAAGTG	AACTTCCTTGGAAACACCAGG
IGF1	TGCATTGTTTCAGAACTGGGG	GAGCTCCTTTTACAGCTCGC
