# Supplementary material for: Altered offspring neurodevelopment in an arginine vasopressin preeclampsia model
Source: Transl Psychiatry. 2021 Jan 28;11:79. doi: 10.1038/s41398-021-01205-0 (PMC7844013; doi:10.1038/s41398-021-01205-0)
Supplement: Supplementary file 6 — Supplementary Table 2 [file 41398_2021_1205_MOESM6_ESM.xlsx]

## Sheet: suppl table 2_AVP vs Saline mal
symbol	target_id	pval	FDR	b	se_b	mean_obs	var_obs	tech_var	sigma_sq	smooth_sigma_sq	final_sigma_sq	log2FC	chromosome_name	start_position	end_position
Rpl13	ENSMUSG00000000740	1.61e-05	0.0199306	0.349677	0.0810859	9.36182	0.0462068	0.000332833	0.012817	0.00787814	0.012817	0.516066	8	123102350	123105244
Snrnp27	ENSMUSG00000001158	3.77e-05	0.0259293	0.269222	0.0653225	6.98532	0.0273504	0.000987407	0.00676119	0.00754665	0.00754665	0.38853	6	86675151	86684522
Ccdc159	ENSMUSG00000006241	1.82e-05	0.0206993	-0.404249	0.0943226	5.69623	0.0588305	0.00406745	0.0100957	0.0137261	0.0137261	-0.580732	9	21927471	21935872
Mrpl52	ENSMUSG00000010406	5.1e-05	0.0288413	0.262696	0.0648459	7.04245	0.0269255	0.000906371	0.00750361	0.00742678	0.00750361	0.385008	14	54426909	54429756
Ptprs	ENSMUSG00000013236	2.05e-05	0.0210625	-0.252133	0.0591914	8.21628	0.0241694	0.000348833	0.00665841	0.0064948	0.00665841	-0.359027	17	56412426	56476483
Fam241b	ENSMUSG00000020083	5.41e-06	0.0100085	0.31592	0.0694575	6.59162	0.0300159	0.00104516	0.000704877	0.00860353	0.00860353	0.455489	10	62107655	62143920
Yeats4	ENSMUSG00000020171	4.56e-06	0.00937352	0.277196	0.0604673	7.54163	0.0232061	0.000586236	0.000874947	0.00672634	0.00672634	0.399538	10	117215221	117224507
Vps13d	ENSMUSG00000020220	9.59e-05	0.0410348	0.309604	0.0793726	7.42628	0.0364629	0.00575886	0.00482978	0.00684115	0.00684115	0.448945	4	144972622	145195005
Slc26a4	ENSMUSG00000020651	6.72e-05	0.0345423	-2.15778	0.541325	1.28901	1.83264	0.275675	0.31039	0.24881	0.31039	-3.32869	12	31519827	31559969
Tef	ENSMUSG00000022389	0.000100183	0.0412199	-0.373122	0.0959146	5.7445	0.0495353	0.00508965	0.0062949	0.0133096	0.0133096	-0.541246	15	81802421	81826861
Fopnl	ENSMUSG00000022677	4.86e-05	0.0288413	0.257027	0.063273	7.26812	0.0249385	0.000966256	0.00610776	0.00704069	0.00704069	0.371699	16	14299244	14317375
Cox7a2l	ENSMUSG00000024248	7.22e-05	0.0351999	0.232925	0.0586894	8.62303	0.0205582	0.000178161	0.00572178	0.00671072	0.00671072	0.338395	17	83501919	83514333
Smarca2	ENSMUSG00000024921	0.000103046	0.0414761	0.231127	0.0595182	7.85988	0.0199623	0.000559279	0.00492343	0.00652556	0.00652556	0.336306	19	26605050	26778322
Fyco1	ENSMUSG00000025241	3.5e-06	0.0084104	-0.421265	0.0908025	5.67714	0.0646888	0.00259038	0.0137252	0.0138998	0.0138998	-0.594724	9	123789500	123851899
Rplp2	ENSMUSG00000025508	2.38e-05	0.022048	0.251185	0.0594417	8.79621	0.0205489	0.000178231	0.00276427	0.0068884	0.0068884	0.364184	7	141447370	141451585
Eef1b2	ENSMUSG00000025967	6.33e-05	0.0334892	0.245423	0.0613536	9.05318	0.0236623	0.000161897	0.00736664	0.0072553	0.00736664	0.362063	1	63176825	63180486
Ormdl1	ENSMUSG00000026097	3.01e-07	0.00185652	0.364381	0.0711275	6.66782	0.0457991	0.00174873	0.00742566	0.0083695	0.0083695	0.524203	1	53297095	53310309
Zc3h15	ENSMUSG00000027091	1.9e-05	0.0206993	0.27125	0.0634315	6.91345	0.0256799	0.000335248	0.00509915	0.00771186	0.00771186	0.393644	2	83644435	83664622
Dut	ENSMUSG00000027203	7.19e-05	0.0351999	0.273912	0.0689984	6.76724	0.0263478	0.00143253	0.00429736	0.00808902	0.00808902	0.392262	2	125247190	125258608
Anp32b	ENSMUSG00000028333	1.96e-06	0.00605526	0.277239	0.0582769	8.03408	0.0249141	0.000307187	0.00313874	0.00648522	0.00648522	0.397355	4	46450902	46472657
Acap3	ENSMUSG00000029033	5.13e-05	0.0288413	-0.253543	0.0626063	7.2045	0.0240523	0.000702603	0.00593042	0.0071365	0.0071365	-0.366194	4	155891822	155907251
Psmg3	ENSMUSG00000029551	1.35e-05	0.0192037	0.308006	0.0707716	6.66408	0.0333205	0.00163668	0.00561469	0.00838056	0.00838056	0.444832	5	139823592	139826885
Fgf15	ENSMUSG00000031073	3.2e-05	0.0251249	2.04478	0.491655	1.21761	1.60899	0.0813487	0.4021	0.261265	0.4021	3.28429	7	144896531	144900953
Anp32a	ENSMUSG00000032249	8.95e-06	0.0138021	0.261293	0.0588337	8.42196	0.0219996	0.000353061	0.00255512	0.00656975	0.00656975	0.37541	9	62341293	62378812
Serbp1	ENSMUSG00000036371	8.1e-05	0.0384374	0.23833	0.0604663	8.89923	0.0183665	0.000292227	0.00220171	0.00702013	0.00702013	0.342702	6	67238176	67297736
Rps21	ENSMUSG00000039001	2.79e-05	0.0245709	0.285224	0.068069	8.72005	0.0311866	0.000190346	0.00907644	0.00680365	0.00907644	0.419225	2	180257377	180258445
Sem1	ENSMUSG00000042541	1.52e-06	0.00605526	0.284621	0.0591839	7.98349	0.0286381	0.000513521	0.00589448	0.00649194	0.00649194	0.406517	6	6557294	6578663
Tfap2d	ENSMUSG00000042596	5.44e-09	0.000100707	0.899037	0.154126	4.48848	0.27149	0.015193	0.0321233	0.0323164	0.0323164	1.31693	1	19103022	19166346
Bex2	ENSMUSG00000042750	8.87e-05	0.0390926	0.24738	0.0631127	8.59738	0.0243131	0.000179143	0.00778729	0.00668891	0.00778729	0.362785	X	136066564	136068236
Lsm8	ENSMUSG00000044155	5.6e-05	0.0305036	0.264888	0.0657453	6.95296	0.0258567	0.00102591	0.00575179	0.00761897	0.00761897	0.374917	6	18848579	18855751
D030056L22Rik	ENSMUSG00000047044	1.85e-06	0.00605526	0.306713	0.0643148	7.06237	0.0297905	0.000885545	0.00251249	0.00738725	0.00738725	0.441621	19	18713193	18718428
Mrps16	ENSMUSG00000049960	3.78e-05	0.0259293	0.304692	0.0739461	7.12938	0.0358987	0.00192311	0.00901295	0.00726239	0.00901295	0.445952	14	20389304	20393634
Sae1	ENSMUSG00000052833	0.000126991	0.0489841	0.222637	0.0580961	8.06876	0.016885	0.000267339	0.00290948	0.00648296	0.00648296	0.323478	7	16320234	16387806
Shisa7	ENSMUSG00000053550	3.63e-06	0.0084104	-0.278776	0.0601941	8.31088	0.0279102	0.000725914	0.00593058	0.00652074	0.00652074	-0.404987	7	4825552	4844696
Capn11	ENSMUSG00000058626	2.7e-07	0.00185652	-3.21249	0.62463	2.55153	3.61745	0.238755	0.541571	0.105809	0.541571	-5.01606	17	45630204	45659325
Rpl11	ENSMUSG00000059291	5.02e-05	0.0288413	0.245678	0.0605878	8.94713	0.0202219	0.000253487	0.00321953	0.00708827	0.00708827	0.35566	4	136028265	136053428
Rpl35a	ENSMUSG00000060636	3.73e-05	0.0259293	0.245982	0.0596541	8.85779	0.0195999	0.000152482	0.00254508	0.00696474	0.00696474	0.356426	16	33056453	33060189
NA	ENSMUSG00000063412	0.000111423	0.0438936	3.90154	1.00965	2.13379	5.80457	1.89884	-0.200864	0.139927	0.139927	4.50618	8	34111002	34111737
Chchd1	ENSMUSG00000063787	8.41e-05	0.0387675	0.265931	0.0676262	6.91429	0.0280455	0.000878805	0.00826781	0.00770983	0.00826781	0.390889	14	20703006	20704425
Srp54a	ENSMUSG00000073079	3.05e-05	0.0251249	0.349521	0.0838264	7.00931	0.0469504	0.00131108	0.0127427	0.00749512	0.0127427	0.507994	12	55080262	55115367
Cops9	ENSMUSG00000073616	8.58e-05	0.0387675	0.238484	0.0607223	7.61975	0.0181544	0.00071284	0.001509	0.00666155	0.00666155	0.34446	1	92637145	92641985
Hist3h2a	ENSMUSG00000078851	7.48e-06	0.0125862	0.285635	0.0637633	7.69252	0.0302806	0.000502979	0.00762853	0.00661034	0.00762853	0.418189	11	58954685	58956830
Rpl39	ENSMUSG00000079641	2.16e-05	0.0210939	0.24883	0.058587	8.63536	0.0215291	0.00014325	0.00433519	0.00672161	0.00672161	0.358715	X	37082520	37085402
NA	ENSMUSG00000082585	5.14e-05	0.0288413	0.242272	0.059833	8.48303	0.0213799	0.000554609	0.00482325	0.00660536	0.00660536	0.347406	15	74093686	74094333
NA	ENSMUSG00000085767	9.75e-05	0.0410348	-0.441141	0.113209	5.22521	0.0669704	0.00625299	0.0070107	0.0193797	0.0193797	-0.626285	2	26381526	26389018
Tgfbr3l	ENSMUSG00000089736	5.06e-05	0.0288413	-0.597064	0.147326	4.54209	0.125376	0.0122498	0.015194	0.03116	0.03116	-0.84213	8	4248214	4251423
NA	ENSMUSG00000090785	1.57e-05	0.0199306	-0.808176	0.187136	3.91041	0.222926	0.0232385	0.0191253	0.0468009	0.0468009	-1.15488	14	64111200	64114641
NA	ENSMUSG00000106037	0.000130338	0.049249	0.549495	0.143628	6.67682	0.121634	0.0016892	0.0395688	0.00834308	0.0395688	0.789081	3	119709516	119709861
Gdf1	ENSMUSG00000109523	3.26e-05	0.0251249	4.2283	1.01771	2.19615	6.88369	1.32189	0.749572	0.134165	0.749572	5.53285	8	70329817	70331587
