# Supplementary material for: Altered offspring neurodevelopment in an arginine vasopressin preeclampsia model
Source: Transl Psychiatry. 2021 Jan 28;11:79. doi: 10.1038/s41398-021-01205-0 (PMC7844013; doi:10.1038/s41398-021-01205-0)
Supplement: Supplementary file 7 — Supplementary Table 3 [file 41398_2021_1205_MOESM7_ESM.xls]

## Sheet: Vehicle_vs_AVP_removed_outliers
symbol	target_id	pval	FDR	b	se_b	mean_obs	var_obs	tech_var	sigma_sq	smooth_sigma_sq	final_sigma_sq	log2FC	chromosome_name	start_position	end_position
Col1a1	ENSMUSG00000001506	8.42478e-05	0.049111	0.641588	0.163172	4.10508	0.141391	0.00155425	0.0269835	0.0440885	0.0440885	0.948206	11	94936224	94953042
Angptl2	ENSMUSG00000004105	7.15137e-06	0.0086155	0.616239	0.137274	5.42771	0.13542	0.00403231	0.0282717	0.0213393	0.0282717	0.887725	2	33216069	33247717
Nid1	ENSMUSG00000005397	1.25192e-07	0.000323193	0.526763	0.0996573	6.77449	0.0878288	0.00265544	0.0076033	0.0143701	0.0143701	0.759558	13	13437551	13512269
Bmp7	ENSMUSG00000008999	2.62105e-05	0.0206336	0.46509	0.110627	5.99152	0.0792859	0.00149788	0.0194822	0.0169894	0.0194822	0.678274	2	172868012	172940321
Dcn	ENSMUSG00000019929	3.26439e-09	1.47477e-05	0.708619	0.119745	6.89874	0.163953	0.00120827	0.0233728	0.0141483	0.0233728	1.0369	10	97479609	97518143
Grb10	ENSMUSG00000020176	1.90893e-05	0.0202919	0.470524	0.110057	5.93619	0.0805587	0.000881014	0.0198833	0.0172939	0.0198833	0.672615	11	11930508	12038683
Col6a2	ENSMUSG00000020241	5.27243e-07	0.00095278	0.639958	0.12758	6.61795	0.140266	0.00154734	0.0263556	0.0146751	0.0263556	0.91224	10	76595762	76623630
Dab2	ENSMUSG00000022150	1.78313e-05	0.0201394	0.519576	0.121101	5.37573	0.0884087	0.00324677	0.0102864	0.0218938	0.0218938	0.739855	15	6299788	6440712
Enpp2	ENSMUSG00000022425	3.79451e-07	0.000857133	0.489483	0.0963742	6.67035	0.0701776	0.00135476	0.000711933	0.0145675	0.0145675	0.708427	15	54838901	54952892
Lox	ENSMUSG00000024529	6.85807e-05	0.0427353	0.822337	0.206557	5.54089	0.254162	0.00418161	0.06896	0.0202179	0.06896	1.17262	18	52516069	52529867
Col5a2	ENSMUSG00000026042	8.14973e-07	0.00133885	0.526496	0.106756	5.74672	0.0862531	0.00102997	0.00743451	0.0185076	0.0185076	0.762166	1	45374321	45503282
Prrx1	ENSMUSG00000026586	2.49628e-05	0.0206336	0.582372	0.138162	5.51611	0.11864	0.0122707	0.0138148	0.0204529	0.0204529	0.828108	1	163245119	163313710
Ccdc3	ENSMUSG00000026676	2.06803e-05	0.0206336	0.55927	0.131364	5.19648	0.0981871	0.00560632	0.00497836	0.0239761	0.0239761	0.809403	2	5137776	5230878
Mrc1	ENSMUSG00000026712	4.36602e-07	0.000876649	0.795036	0.157362	5.62302	0.21597	0.00485515	0.0375955	0.0194825	0.0375955	1.1235	2	14229392	14332057
Slc7a11	ENSMUSG00000027737	2.87579e-05	0.0216535	0.585353	0.139933	4.75742	0.11939	0.00329283	0.0224995	0.0302752	0.0302752	0.848373	3	49892526	50443614
Postn	ENSMUSG00000027750	1.08293e-15	1.95697e-11	0.820372	0.102328	6.62882	0.200454	0.00329814	0.00650038	0.0146522	0.0146522	1.18716	3	54361109	54391037
Wls	ENSMUSG00000028173	4.22405e-06	0.00545235	0.450082	0.0978429	6.53785	0.0628488	0.00155446	0.00441036	0.0148568	0.0148568	0.645548	3	159839672	159938664
Col1a2	ENSMUSG00000029661	2.62615e-05	0.0206336	0.637652	0.151689	6.86465	0.149042	0.000411814	0.0390332	0.0142067	0.0390332	0.915443	6	4504814	4541544
Cntn6	ENSMUSG00000030092	3.27494e-06	0.00455241	-0.483752	0.10397	6.23951	0.0823043	0.00236681	0.0161644	0.015834	0.0161644	-0.69496	6	104492790	104863406
Slc6a13	ENSMUSG00000030108	4.29251e-05	0.031028	0.55349	0.13529	5.35577	0.113677	0.00253947	0.0288377	0.022113	0.0288377	0.814422	6	121300227	121337733
Mrgprf	ENSMUSG00000031070	7.81821e-05	0.0470943	0.665362	0.16845	4.40659	0.153257	0.0115843	0.0205384	0.0370594	0.0370594	0.971836	7	145300828	145309557
Cldn11	ENSMUSG00000037625	2.3467e-05	0.0206336	0.611618	0.144623	6.06768	0.136759	0.00243571	0.0334198	0.0166011	0.0334198	0.8987	3	31149920	31164324
Lpar1	ENSMUSG00000038668	4.99052e-10	4.50918e-06	0.698902	0.112375	6.02904	0.154133	0.0048541	0.0126325	0.016794	0.016794	1.01689	4	58435255	58553898
Abca9	ENSMUSG00000041797	4.90997e-05	0.0341262	0.486928	0.119937	5.41715	0.0758856	0.00320977	0.00656173	0.02145	0.02145	0.69647	11	110100749	110168196
Ppp1r3b	ENSMUSG00000046794	2.40845e-06	0.00362692	0.695633	0.147513	4.87081	0.161241	0.00887879	0.0186999	0.0284243	0.0284243	1.01882	8	35375739	35388139
Gja1	ENSMUSG00000050953	1.19342e-09	7.18874e-06	0.560765	0.0922139	7.00892	0.101461	0.00058944	0.01335	0.0139878	0.0139878	0.809133	10	56377330	56402513
Gprc5c	ENSMUSG00000051043	6.04131e-05	0.0389902	0.824727	0.205606	3.9169	0.197562	0.0234606	-0.0195886	0.049009	0.049009	1.20089	11	114851152	114872617
Cped1	ENSMUSG00000062980	3.25156e-08	0.000117518	0.930115	0.168276	4.35011	0.265793	0.0102463	0.0120953	0.0382967	0.0382967	1.3389	6	21985916	22256404
Selenop	ENSMUSG00000064373	5.4331e-05	0.0363635	0.42233	0.104636	6.19659	0.066602	0.000589996	0.0181794	0.0160133	0.0181794	0.622842	15	3268547	3280508
Ahnak	ENSMUSG00000069833	1.23501e-07	0.000323193	0.663291	0.125428	5.4724	0.145477	0.00608729	0.0176437	0.020882	0.020882	0.968248	19	8989284	9076919
Serpinh1	ENSMUSG00000070436	2.53404e-05	0.0206336	0.385509	0.0915318	7.92007	0.0530481	0.00037303	0.0123303	0.0139894	0.0139894	0.556113	7	99345376	99353239
